# Supplementary material for: Hepatic UGT2B-Mediated Testosterone Clearance Promotes Lipid Accumulation in High-Fat-Diet-Induced MASLD
Source: Nutrients. 2026 Feb 6;18(3):549. doi: 10.3390/nu18030549 (PMC12899675; doi:10.3390/nu18030549)
Supplement: Supplementary file 1 [file nutrients-18-00549-s001.zip]

Archive with 1 entries (1 files):
- nutrients-4033509-supplementary.pdf
